# Supplementary material for: Developmental trajectories of body mass index from childhood into late adolescence and subsequent late adolescence–young adulthood cardiometabolic risk markers
Source: Cardiovasc Diabetol. 2019 Jan 19;18:9. doi: 10.1186/s12933-019-0813-5 (PMC6339359; doi:10.1186/s12933-019-0813-5)
Supplement: Supplementary file 1 — Additional file 1: Table S1. Comparison of study population with complete body mass index measurements and those who had one or more missing measurements according to baseline characteristics. *Median (interquartile range) and # n (%), n = count, % = percentage. P-values for difference between groups were obtained from Wilcoxon-Mann-Whitney test for continuous variables and chi-square test for categorical variables. [file 12933_2019_813_MOESM1_ESM.xlsx]

## Sheet: Tabelle1
Table S1: Comparison of study population with complete body mass index measurements and those who had one or more missing measurements according to baseline characteristics
	Males (n=354)				Females (n=335)
	n (≥ one missing, No missing)	≥ one missing	No missing	P-value	n (≥ one missing, No missing)	≥ one missing	No missing	P-value
Birth weight, g*	286, 86	3590 (600)	3550 (600)	0.54	254, 81	3350 (540)	3450 (620)	0.26
Birth length, cm*	286, 86	52 (3)	53(4)	0.13	254, 81	51(3)	51(3)	0.95
Maternal prepregnancy BMI, kg/m2*	236, 83	23.1 (4.8)	23.2 (3.3)	0.61	227, 77	22.75 (4.3)	2.5 (4.9)	0.72
Maternal gestational weight gain, kg*	257, 84	13 (5)	13 (4.5)	0.68	247, 80	12 (5)	13.5 (5.5)	0.17
First-born child#	213, 77	121 (57)	40 (52)	0.46	199, 75	117 (59)	42 (56)	0.68
Breastfeeding duration, weeks*	211, 77	26 (34)	27 (23)	0.76	202, 75	28 (31)	29(32)	0.83
Maternal education, high#	88, 43	77 (88)	42 (98)	0.1	115, 45	105 (91)	40 (89)	0.76
Maternal empolyment, employed#	88, 42	19 (22)	8(19)	0.74	114, 45	48 (42)	11(24)	0.05
Smoking household#	156, 55	39 (25)	12 (22)	0.64	149, 55	39 (26)	13 (24)	0.71
