# Supplementary material for: Developmental trajectories of body mass index from childhood into late adolescence and subsequent late adolescence–young adulthood cardiometabolic risk markers
Source: Cardiovasc Diabetol. 2019 Jan 19;18:9. doi: 10.1186/s12933-019-0813-5 (PMC6339359; doi:10.1186/s12933-019-0813-5)
Supplement: Supplementary file 2 — Additional file 2: Table S2. The parameter estimates, standard errors, P-values and average posterior probabilities of the four- and three-trajectory model in males and females. n = counts, BIC = Bayesian information criterion. [file 12933_2019_813_MOESM2_ESM.xlsx]

## Sheet: Tabelle1
Table S2: The parameter estimates, standard errors, P-values and average posterior probabilities of the four- and three-trajectory model in males and females
Males (n=354)				Females (n=335)
Group, trajectory model	Parameter estimates, β (standard errors)	P-value	Average posterior probability (95% CI)	Group, trajectory model	Parameter estimates, β (standard errors)	P-value	Average posterior probability (95% CI)
Group 1, cubic	β0, -1.785 (0.319)	<0.01	0.97 (0.95; 0.99)	Group 1, quadratic	β0, -0.886 (0.130)	<0.01	0.97 (0.95; 0.99)
	β1, 0.423 (0.099)	<0.01			β1, -0.068 (0.024)	0.01
	β2, -0.052 (0.010)	<0.01			β2, 0.003 (0.001)	<0.01
	β3, 0.003 (0.00028)	<0.01
Group 2, constant	β0, -0.387(0.028)	<0.01	0.97 (0.95; 0.98)	Group 2, constant	β0, -0.176 (0.028)	<0.01	0.97 (0.96; 0.99)
Group 3, quadratic	β0, 0.552 (0.105)	<0.01	0.96 (0.94; 0.97)	Group 3, cubic	β0, 0.067 (0.338)	0.84	0.98 (0.96; 1.00)
	β1, -0.058 (0.019)	<0.01			β1, 0.262 (0.105)	0.01
	β2, 0.003 (0.001)	<0.01			β2, -0.026 (0.10)	0.01
					β3, 0.001 (0.0003)	0.01
Group 4, linear	β0, 0.944 (0.056)	<0.01	0.98 (0.96; 1.00)
	β1, 0.019 (0.050)	<0.01
BIC	-3605.99				BIC	-3921.67
