# Supplementary material for: Developmental trajectories of body mass index from childhood into late adolescence and subsequent late adolescence–young adulthood cardiometabolic risk markers
Source: Cardiovasc Diabetol. 2019 Jan 19;18:9. doi: 10.1186/s12933-019-0813-5 (PMC6339359; doi:10.1186/s12933-019-0813-5)
Supplement: Supplementary file 3 — Additional file 3: Table S3. Comparison of study sample with no cardiometabolic risk marker, those with one to 10 markers, and those with complete markers according to baseline characteristics. *Median (interquartile range) and # n (%), n = count, % = percentage. P-values for difference among groups were obtained from Kruskal Wallis test for continuous variables and chi-square test for categorical variables. [file 12933_2019_813_MOESM3_ESM.xlsx]

## Sheet: Tabelle1
Table S3: Comparison of study sample with no cardiometabolic risk marker, those with one to 10 markers, and those with complete markers according to baseline characteristics
		Males					Females
	n (No marker, 1-10 markers, All 11 markers	No marker	1-10 markers	All 11 markers	P-value	n (No marker, 1-10 markers, All 11 markers	No marker	1-10 markers	All 11 markers	P-value
Birth weight, g (median (IQR))	114, 96, 144	3600 (560)	3545 (660)	3590 (625)	0.9	103, 95, 137	3480 (460)	3240 (580)	3400 (630)	0.01
Birth length, cm (median (IQR))	114, 96, 144	52 (3)	52 (3)	52 (3)	0.87	103, 95, 137	52 (2)	51 (4)	51 (3)	0.03
Maternal prepregnancy BMI, kg/m2 (median (IQR))	93, 93, 133	23.17(4.85)	22.81 (4.29)	23.25 (4.77)	0.43	83, 86, 132	23.35 (4.33)	22.45 (4.06)	22.35 (4.44)	0.11
Maternal gestational weight gain, kg (median (IQR))	109, 92, 140	13 (4)	13 (5)	12.5 (5)	0.96	99, 92, 136	12 (5)	13 (5)	12 (5)	0.96
First-born child (n (%))	75, 90, 125	44 (59)	50 (56)	67 (54)	0.78	62, 88, 124	33 (53)	50 (57)	76 (61)	0.55
Breastfeeding duration, weeks (median (IQR))	73, 90, 125	32 (32)	27.5 (30)	23 (29)	0.04	62, 88, 127	29.5 (33)	30 (29)	28(30)	0.43
Maternal education,high (n (%))	4, 24, 103	2 (50)	21 (88)	96 (93)	0.03	6, 32, 122	5 (83)	26 (81)	114 (93)	0.09
Maternal empolyment, employed, (n (%))	4, 24, 102	2 (50)	9 (38)	16 (16)	0.02	6, 31, 122	2 (33)	14 (45)	43 (35)	0.55
Smoking household (n (%))	59, 64, 88	13 (22)	16 (25)	22 (25)	0.9	48, 57, 99	7	18	27	0.12
